# Supplementary material for: A hydro-topological strategy enables self-regulating biofilms for sustainable wastewater treatment
Source: Nat Commun. 2026 Mar 13;17:3878. doi: 10.1038/s41467-026-70682-y (PMC13125250; doi:10.1038/s41467-026-70682-y)
Supplement: Supplementary file 4 — Source Data [file 41467_2026_70682_MOESM4_ESM.xlsx]

## Sheet: Fig. 2a
Time (days)	Ambient temperature (°C)	Operating temperature (°C)	HRT (hours)
1	20.3	17.2	24
2	9.5	15.1	18
4	16.5	16.2	14
6	11.4	15.4	10
8	9.5	14.8	10
10	13.1	15.1	8
12	15.7	15.7	8
14	8.5	15.6	8
16	11.7	14.8	8
18	14.5	16.3	8
20	11.4	15.2	8
22	16.5	17.5	8
24	18.5	18.1	8
26	14.1	16.7	8
28	14.3	16.4	8
30	17.5	18.5	8
32	19.4	18.8	8
34	19.5	19	8
36	20.9	21	8
38	26.5	22.2	8
40	22.4	19.6	8
42	18.8	18.3	8
44	14.5	16.5	8
46	12.5	16.3	8
48	20.5	18.9	8
50	14.5	17.6	8
52	19.5	18.5	8
54	24.3	19.3	8
56	23.7	20.2	8
58	17.8	18.8	8
60	17.5	19.3	8
62	16.5	17.8	8
64	22.5	18.5	8
66	27.1	22.9	8
68	22.3	22.5	8
70	21.5	21.6	8
72	24.5	23.1	8
74	20.7	22.7	8
76	24.3	21.4	8
78	25.5	23.5	8
80	29.5	23.7	8
82	23.8	20.4	8
84	27.4	23.5	8
86	25.1	22.6	8
88	23.5	21.5	8
90	26.8	22.6	8
92	29.5	23.5	8
94	26.5	23.6	8
96	26.4	23.7	8
98	26.5	22.6	8
100	26.5	22.7	8
102	26.5	23.1	8
104	27.5	23.5	8
106	23.7	20.2	8
108	26.6	22.4	8
110	31.4	24.6	8
112	28.5	25.4	8
114	31.1	25.3	8
116	30.5	26.1	8
118	31.3	26.7	8
120	31.4	26.8	8
122	32.1	27.1	8
124	33.8	28.4	8
126	32.5	28.3	8
128	29.5	28.9	8
130	30.5	29.2	8
132	29.7	27.5	8
134	30.5	26.6	8
136	30.5	26.7	8
138	30.5	28.3	8
140	26.5	26.5	8
142	27.5	26.2	8
144	28.5	25.7	8
146	30.4	27.3	8
148	32.1	29	8
150	29.5	28.1	8
152	30.4	28	8
154	31.1	28.3	8
156	31.5	28.9	8
158	28.5	28.4	8
160	29.5	28.3	8
162	28.5	27.9	8
164	30.8	28.5	8
166	28.5	29.4	8
168	29.1	28.5	8
170	30.5	29.3	8
172	22.5	25.4	8
174	23.8	24.5	8
176	27.4	22.6	8
178	28.5	25.7	8
180	28.5	24.6	8
182	27.5	24.6	8
184	28.1	25.1	8
186	28.5	24.8	8
188	23.5	22.9	8
190	26.1	23.5	8
192	29.5	24.5	8
194	28.6	24.5	8
196	20.5	21.2	8
198	24.5	20.5	8
200	27.1	23.4	8
202	27.5	24.5	8
204	22.1	22.7	8
206	23.5	22.1	8
208	22.4	21.4	8
210	20.3	20.5	8
212	19.5	18.5	8
214	19.5	19.4	8
216	21.5	19.8	8
218	19.1	19.7	8
220	20.5	19.4	8
222	21.5	20.4	8
224	15.1	18.6	8
226	18.5	18.9	8
228	22.8	20.1	8
230	21.5	20.5	8
232	20.4	20.3	8
234	20.5	20.4	8
236	21.5	20.7	8
238	22.5	21.5	8
240	22.4	21.7	8
242	16.6	19.6	8
244	17.1	19.4	8
246	11.4	17.9	8
248	8.2	16.3	8
250	13.4	16.2	8
252	11.4	15.5	8
254	14.1	15.7	8
256	16.5	16.9	8
258	15.4	16.2	8
260	12.3	15.6	8
262	13.5	15.3	8
264	15.5	16.6	8
266	6.1	14.8	8
268	9.5	14.4	8
270	11.5	15.2	8
272	14.4	15.8	8
274	20.4	16.9	8
276	9.6	15.5	8
278	11.9	14.8	8
280	4.5	14.5	8
282	0.5	11.7	9
284	1.5	10.5	9
286	-2.4	9.1	9
288	1.11	9.3	9
290	4.5	10.1	9
292	9.1	10.1	9
294	9.5	11.2	9
296	6.5	11.7	9
298	6.5	11.5	9
300	7.5	11.2	9
302	6.5	11.3	9
304	5.1	11.5	9
306	4.5	10.3	9
308	12.5	11.4	9
310	13.5	11.9	9
312	8.5	11.9	9
314	8.5	11.7	9
316	5.1	10.8	9
318	-1.5	9.4	9
320	1.4	9.6	9
322	4.7	9.9	9
324	6.6	10.5	9
326	11.5	12.3	8
328	6.5	13.5	8
330	3.5	12.8	8
332	2.5	13.8	8
334	1.5	11.9	8
336	5.5	12.5	8
338	10.4	14.7	8
340	15.5	16.6	8
342	8.3	14.8	8
344	14.4	17.4	8
346	17.7	16.8	8
348	4.5	15.4	8
350	0.5	13.1	8
352	1.5	12.8	8
354	6.5	13.8	8
356	4.5	13.9	8
358	6.6	12.6	8
360	12.1	15.8	8
362	6.6	13.7	8
364	9.5	14.8	8
366	11.5	16.1	8
368	11.5	15.3	8
370	11.7	15.7	8
372	18.1	17.2	8
374	8.7	16.8	8
376	14.6	16.5	8
378	22.4	17.5	8
380	22.5	17.6	8
382	13.4	17.3	8
384	15.5	16.3	8
386	23.6	18.5	8
388	24.4	19.3	8
390	17.5	18.5	8
392	16.7	18.2	8
394	13.1	17.8	8
396	17.5	18.1	8
398	20.6	19.3	8
400	20.9	19.5	8
402	23.1	18.9	8
404	15.5	18.6	8
406	19.5	18.9	8
408	19.4	19.3	8
410	18.3	18.2	8
412	19.5	17.5	8
414	19.4	18.4	8
416	19.5	20.3	8
418	16.5	18.7	8
420	18.5	18.9	8
422	20.1	19.3	8
424	22.5	19.9	8
426	20.4	20.5	8
428	22.5	20.4	8
430	20.5	20.6	8
432	20.5	20.4	8
434	25.5	22.6	8
436	24.6	21.5	8
438	23.5	22.1	8
440	25.5	22.4	8
442	28.4	24.4	8
444	19.5	23.7	8
446	23.4	23.6	8
448	19.5	22.4	8
450	23.5	23.8	8
452	24.5	24.6	8
454	19.2	22.8	8
456	25.5	23.1	8
458	21.9	22.7	8
460	26.1	23.6	8
462	28.5	24.6	8
464	27.7	25.2	8
466	26.5	26.1	8
468	26.5	26.7	8
470	30.9	27.2	8
472	21.5	24.5	8
474	22.5	23.4	8
476	25.1	23.6	8
478	25.5	24.8	8
480	30.5	25.8	8
482	32.5	26.7	8
484	33.4	27.2	8
486	33.6	27.9	8
488	30.5	28.2	8
490	28.8	28.3	8
492	28.5	28.4	8
494	32.1	29.1	8
496	33.5	29.3	8
498	34.5	29.4	8
500	34.5	29.3	8
502	33.4	29.6	8
504	27.5	28.5	8
506	32.4	28.8	8
508	33.5	29.1	8
510	35.1	29.3	8
512	34.5	29.5	8

## Sheet: Fig. 2b
Time (days)	Inf. NH4+-N (mg L-1)	Eff. NH4+-N (mg L-1)	ARE (%)
1	38.61	11.43	70.3963
5	32.72	5.56	83.0073
10	44.55	5.82	86.936
15	34.91	1.79	94.8725
20	42.73	2.09	95.1088
25	40.76	1.35	96.6879
30	38.13	0.57	98.5051
35	46.83	1.05	97.7578
40	38.01	1.15	96.9745
45	41.84	0.23	99.4503
50	32.92	0.73	97.7825
55	33.42	1.42	95.751
60	48.75	0.46	99.0564
65	46.17	0.47	98.982
70	29.51	1.15	96.103
75	44.53	0.23	99.4835
80	44.51	1.32	97.0344
85	45.13	0.79	98.2495
90	45.47	2.14	95.2936
95	51.24	1.64	96.7994
100	46.58	1.42	96.9515
105	34.23	0.78	97.7213
110	39.61	0.53	98.662
115	39.93	0.29	99.2737
120	44.52	1.58	96.451
125	55.25	1.22	97.7919
130	55.63	2.11	96.2071
135	38.64	1.74	95.4969
140	45.52	0.44	99.0334
145	37.41	1.42	96.2042
150	50.25	1.03	97.9502
155	42.22	0.24	99.4315
160	41.58	0.53	98.7253
165	43.21	0.06	99.8611
170	44.32	1.05	97.6309
175	50.23	1.73	96.5558
180	54.21	1.33	97.5466
185	49.58	1.01	97.9629
190	51.55	2.46	95.2279
195	54.37	1.12	97.94
200	56.43	1.08	98.0861
205	44.42	0.02	99.955
210	41.91	0.11	99.7375
215	52.63	1.1	97.9099
220	48.51	1.03	97.8767
225	52.54	0.21	99.6003
230	54.47	0.07	99.8715
235	48.63	0.14	99.7121
240	53.78	0.08	99.8512
245	52.91	0.37	99.3007
250	49.81	1.74	96.5067
255	55.82	2.05	96.3275
260	39.6	0.35	99.1162
265	40.94	1.06	97.4108
270	51.41	0.89	98.2688
275	44.9	0.47	98.9532
280	38.91	1.59	95.9136
285	50.54	1.79	96.4583
290	51.31	1.54	96.9986
295	52.67	1.42	97.304
300	56.24	1.53	97.2795
305	50.79	1.42	97.2042
310	45.43	1.06	97.6667
315	50.32	1.43	97.1582
320	46.52	1.79	96.1522
325	50.61	2.08	95.8901
330	33.24	0.81	97.5632
335	49.56	1.11	97.7603
340	53.32	1.07	97.9932
345	41.84	0.12	99.7132
350	37.92	0.14	99.6308
355	42.26	1.04	97.539
360	50.21	0.36	99.283
365	51.12	0.11	99.7848
370	46.97	0.48	98.9781
375	51.53	0.65	98.7386
380	52.81	1.07	97.9739
385	54.31	0.46	99.153
390	56.25	1.15	97.9556
395	53.52	0.78	98.5426
400	42.77	0.46	98.9245
405	40.42	0.33	99.1836
410	53.21	0.74	98.6093
415	42.27	0.83	98.0364
420	33.22	0.96	97.1102
425	39.42	0.08	99.7971
430	42.91	0.22	99.4873
435	57.48	0.35	99.3911
440	52.14	0.01	99.9808
445	43.48	0.42	99.034
450	44.91	0.05	99.8887
455	38.43	0.05	99.8699
460	51.61	0.12	99.7675
465	50.56	0.67	98.6748
470	37.22	0.3	99.194
475	33.57	0.65	98.0637
480	42.21	0.08	99.8105
485	47.54	0.21	99.5583
490	40.91	0.52	98.7289
495	54.24	0.38	99.2994
500	49.6	0.54	98.9113
505	45.85	0.12	99.7383
510	51.41	0.34	99.3387

## Sheet: Fig. 2c
Time (days)	Inf. TIN (mg L-1)	Eff. TIN (mg L-1)	NRE (%)
1	42.49	27.34	35.6555
5	35.84	17.11	52.26
10	49.17	12.24	75.1068
15	40.07	11.99	70.0774
20	46.26	10.4	77.5184
25	47.06	11.34	75.9031
30	41.84	8.35	80.043
35	52.69	6.02	88.5747
40	45.35	4.17	90.8049
45	46.08	10.11	78.0599
50	34.88	5.95	82.9415
55	38.18	6.31	83.473
60	56.59	8.15	85.5982
65	51.84	6.84	86.8056
70	35.65	5.04	85.8625
75	46.73	6.6	85.8763
80	51.29	6.26	87.7949
85	55.31	9.83	82.2275
90	50.61	7.59	85.003
95	56.76	10.54	81.4306
100	53.62	8.61	83.9426
105	37.78	5.26	86.0773
110	43.07	7.57	82.424
115	44.18	6.64	84.9706
120	49.39	11.56	76.5944
125	61.45	5.65	90.8055
130	60.16	5.09	91.5392
135	44.15	2.95	93.3182
140	49.39	7.61	84.592
145	42.08	5.24	87.5475
150	56.73	8.29	85.3869
155	43.76	7.36	83.181
160	46.28	4.49	90.2982
165	49.05	8.15	83.3843
170	50.34	4.99	90.0874
175	56.83	5.15	90.9379
180	59.52	9.14	84.6438
185	55.34	4.66	91.5793
190	60.54	5.89	90.2709
195	60.64	7.78	87.1702
200	61.96	6.25	89.9129
205	46.61	2.58	94.4647
210	43.43	3.89	91.0431
215	58.97	6.05	89.7405
220	53.17	8.65	83.7314
225	62.03	4.54	92.681
230	61.61	6.66	89.1901
235	52.42	6.21	88.1534
240	58.85	7.59	87.1028
245	59.74	4.68	92.166
250	52.26	2.93	94.3934
255	62.12	5.53	91.0979
260	43.97	1.09	97.521
265	45.64	6.38	86.021
270	56.43	4.96	91.2104
275	49.74	5.36	89.224
280	40.88	4.97	87.8425
285	57.71	8.11	85.947
290	55.76	10.94	80.3802
295	58.44	8.55	85.3696
300	59.77	9.36	84.34
305	53.27	9.98	81.2652
310	48.23	7.11	85.2581
315	53.36	7.16	86.5817
320	50.48	4.48	91.1252
325	55.52	4.25	92.3451
330	37.92	6.19	83.6762
335	53.71	1.15	97.8589
340	58.03	4.52	92.2109
345	43.32	4.55	89.4968
350	39.92	1.99	95.015
355	43.88	3.89	91.1349
360	53.98	5.57	89.6814
365	55.66	4.69	91.5738
370	51.97	6.57	87.3581
375	56.54	5.89	89.5826
380	57.69	7	87.8662
385	58.37	7.89	86.4828
390	63.13	7.12	88.7217
395	59.03	5.11	91.3434
400	45.05	2.36	94.7614
405	42.52	4.55	89.2991
410	56.83	5.59	90.1637
415	45.23	4.31	90.4709
420	38.45	6.11	84.1092
425	44.26	1.23	97.221
430	47.32	0.58	98.7743
435	64.39	7.17	88.8647
440	58.83	6.41	89.1042
445	48.02	3.89	91.8992
450	49.62	3.33	93.289
455	40.46	2.58	93.6233
460	55.16	3.14	94.3075
465	55.89	5.14	90.8034
470	41.68	4.89	88.2678
475	37.75	5.98	84.1589
480	47.65	3.57	92.5079
485	53.53	4.99	90.6781
490	46.25	5.56	87.9784
495	58.39	4.58	92.1562
500	54.07	6.1	88.7183
505	50.8	3.25	93.6024
510	56.58	4.19	92.5946

## Sheet: Fig. 2d
Time (days)	ARR (g N g VSS-1 day-1)	NRR (g N g VSS-1 day-1)
1	0.49224 (invalid value)	0.50918
5	0.16928	0.31086
10	0.1697	0.51022
15	0.12213	0.38371
20	0.12984	0.49507
25	0.12229	0.49877
30	0.10652	0.44035
35	0.13994	0.73257
40	0.12187	0.49513
45	0.12656	0.5087
50	0.09741	0.40913
55	0.08854	0.4532
60	0.13974	0.64156
65	0.12671	0.62225
70	0.08211	0.4005
75	0.1514	0.63491
80	0.135	0.61947
85	0.13764	0.58883
90	0.13138	0.54205
95	0.14667	0.75865
100	0.12406	0.64635
105	0.10406	0.40576
110	0.11462	0.4211
115	0.12317	0.50014
120	0.13933	0.54881
125	0.15494	0.7524
130	0.1432	0.70665
135	0.10341	0.51533
140	0.13837	0.49519
145	0.09992	0.47903
150	0.14946	0.60107
155	0.129	0.48265
160	0.13167	0.57302
165	0.13121	0.49816
170	0.14321	0.53935
175	0.14299	0.76164
180	0.16328	0.70277
185	0.16685	0.75214
190	0.1512	0.67127
195	0.16266	0.72629
200	0.16846	0.76761
205	0.12397	0.58674
210	0.12379	0.46
215	0.15453	0.71324
220	0.14636	0.5611
225	0.15106	0.79404
230	0.17149	0.74872
235	0.15305	0.55348
240	0.17067	0.64569
245	0.16135	0.74208
250	0.14672	0.74315
255	0.16787	0.69643
260	0.11439	0.57853
265	0.12511	0.49399
270	0.15356	0.65052
275	0.13434	0.64079
280	0.11028	0.47395
285	0.13749	0.55468
290	0.14243	0.47984
295	0.14111	0.62563
300	0.13932	0.60744
305	0.13595	0.52732
310	0.11626	0.44957
315	0.12192	0.54602
320	0.12446	0.55325
325	0.13625	0.67413
330	0.0882	0.46895
335	0.14729	0.60648
340	0.15487	0.72161
345	0.12805	0.49199
350	0.11144	0.49714
355	0.12572	0.5012
360	0.1532	0.61202
365	0.17109	0.65884
370	0.14934	0.64487
375	0.16912	0.63397
380	0.15702	0.63614
385	0.16609	0.66962
390	0.15818	0.72687
395	0.16244	0.72578
400	0.12997	0.51246
405	0.11997	0.54224
410	0.15678	0.63128
415	0.11602	0.57955
420	0.09597	0.45637
425	0.11391	0.53513
430	0.14203	0.6267
435	0.1889	0.76722
440	0.15991	0.67492
445	0.13448	0.59276
450	0.1374	0.57806
455	0.12339	0.47598
460	0.14946	0.68657
465	0.15818	0.65788
470	0.11835	0.49447
475	0.09701	0.39947
480	0.14887	0.61737
485	0.1583	0.64684
490	0.1275	0.50048
495	0.17247	0.77663
500	0.14849	0.60708
505	0.14686	0.64161
510	0.15854	0.70922

## Sheet: Fig. 3a
		Biofilm thickness (μm)
Time (days)	VSS/SS	T1	T2	T3	T4	T5	Average	s.d.
1	0.87
5	0.88
10	0.88
15	0.89
20	0.86
25	0.86
30	0.88
35	0.85
40	0.89
45	0.87
50	0.89	541	515	480	580	571	537.4	41.0889
55	0.83
60	0.88
65	0.87
70	0.89
75	0.88
80	0.89
85	0.84
90	0.89
95	0.85
100	0.83
105	0.88
110	0.88
115	0.87
120	0.89
125	0.85
130	0.84
135	0.88
140	0.89
145	0.9
150	0.89	539	567	558	571	513	549.6	23.8914
155	0.85
160	0.88
165	0.89
170	0.89
175	0.86
180	0.87
185	0.87
190	0.89
195	0.85
200	0.84
205	0.88
210	0.87
215	0.86
220	0.89
225	0.89
230	0.88
235	0.88
240	0.89
245	0.86
250	0.83	531	439	515	540	556	516.2	45.6366
255	0.89
260	0.91
265	0.87
270	0.89
275	0.84
280	0.88
285	0.86
290	0.88
295	0.87
300	0.83
305	0.85
310	0.89
315	0.87
320	0.87
325	0.88
330	0.84
335	0.89
340	0.86
345	0.82
350	0.88	566	543	488	576	546	543.8	34.0911
355	0.89
360	0.89
365	0.89
370	0.85
375	0.86
380	0.88
385	0.87
390	0.86
395	0.89
400	0.89
405	0.91
410	0.89
415	0.86
420	0.86
425	0.88
430	0.87
435	0.87
440	0.85
445	0.89
450	0.89	523	547	552	489	511	524.4	26.0154
455	0.87
460	0.88
465	0.86
470	0.84
475	0.88
480	0.85
485	0.88
490	0.89
495	0.89
500	0.87
505	0.86
510	0.89

## Sheet: Fig. 3b
		Biofilm thickness (μm)
Time (days)	VSS/SS	T1	T2	T3	T4	T5	Average	s.d.
1	0.82
5	0.84
10	0.81
15	0.82
20	0.82
25	0.81
30	0.83
35	0.81
40	0.79
45	0.77
50	0.79	512	508	465	562	464	502.2	40.4623
55	0.81
60	0.82
65	0.81
70	0.79
75	0.78
80	0.79
85	0.81
90	0.79
95	0.8
100	0.83
105	0.78
110	0.78
115	0.8
120	0.79
125	0.82
130	0.84
135	0.82
140	0.82
145	0.84
150	0.79	537	551	540	478	526	526.4	28.4833
155	0.81
160	0.83
165	0.79
170	0.76
175	0.82
180	0.81
185	0.77
190	0.79
195	0.81
200	0.84
205	0.82
210	0.77
215	0.76
220	0.79
225	0.83
230	0.81
235	0.78
240	0.79
245	0.76
250	0.79	508	511	514	486	482	500.2	15.0067
255	0.79
260	0.81
265	0.8
270	0.79
275	0.81
280	0.79
285	0.76
290	0.8
295	0.77
300	0.83
305	0.8
310	0.79
315	0.82
320	0.77
325	0.83
330	0.84
335	0.79
340	0.8
345	0.82
350	0.83	535	508	548	496	515	520.4	20.9356
355	0.79
360	0.79
365	0.79
370	0.83
375	0.76
380	0.8
385	0.82
390	0.84
395	0.81
400	0.79
405	0.78
410	0.79
415	0.83
420	0.81
425	0.83
430	0.77
435	0.76
440	0.82
445	0.82
450	0.79	492	509	528	543	484	511.2	24.5296
455	0.77
460	0.82
465	0.76
470	0.8
475	0.83
480	0.75
485	0.81
490	0.81
495	0.79
500	0.83
505	0.81
510	0.79

## Sheet: Fig 3c
Time (days)	VSS/SS	ARR (g N g VSS-1 day-1)
1	0.83	0.75225 (invalid value)
5	0.82	0.10065
10	0.81	0.12017
15	0.81	0.12479
20	0.83	0.1163
25	0.84	0.10403
30	0.83	0.08711
35	0.81	0.09531
40	0.81	0.06803
45	0.83	0.06951
50	0.82	0.06148
55	0.83	0.06129
60	0.8	0.076
65	0.81	0.0676
70	0.81	0.04662
75	0.83	0.05255
80	0.83	0.05164
85	0.8	0.05627
90	0.8	0.06077
95	0.78	0.05906
100	0.77	0.05145
105	0.81	0.03743
110	0.8	0.03707
115	0.74	0.03878
120	0.73	0.04326
125	0.72	0.05329
130	0.76	0.04979
135	0.7	0.03479
140	0.68	0.0415
145	0.7	0.03284
150	0.69	0.04226
155	0.65	0.03577
160	0.68	0.03555
165	0.68	0.03783
170	0.62	0.03642
175	0.64	0.03942
180	0.62	0.04449
185	0.58	0.04274
190	0.59	0.04396
195	0.58	0.04554
200	0.55	0.04815
205	0.52	0.03818
210	0.54	0.03632
215	0.49	0.04972
220	0.48	0.04313
225	0.49	0.04401
230	0.46	0.04792
235	0.48	0.0408
240	0.51	0.04363
245	0.45	0.04291
250	0.47	0.03841
255	0.42	0.0463
260	0.41	0.03394
265	0.43	0.03475
270	0.41	0.04299
275	0.46	0.02992
280	0.43	0.02823
285	0.4	0.0368
290	0.45	0.03512
295	0.47	0.03313
300	0.43	0.03695
305	0.45	0.03481
310	0.39	0.03449
315	0.47	0.03175
320	0.47	0.02961
325	0.44	0.03565
330	0.44	0.02357
335	0.42	0.03523
340	0.43	0.0386
345	0.42	0.03116
350	0.38	0.03052
355	0.45	0.02809
360	0.43	0.03632
365	0.42	0.0381
370	0.41	0.0355
375	0.42	0.03756
380	0.43	0.03705
385	0.41	0.03956
390	0.45	0.03743
395	0.39	0.04166
400	0.39	0.03408
405	0.41	0.03113
410	0.43	0.0392
415	0.4	0.03314
420	0.46	0.02196
425	0.43	0.0287
430	0.44	0.03146
435	0.43	0.04203
440	0.45	0.03667
445	0.46	0.02898
450	0.45	0.03142
455	0.41	0.0288
460	0.41	0.03813
465	0.45	0.0351
470	0.44	0.02691
475	0.43	0.02401
480	0.45	0.02919
485	0.42	0.03406
490	0.42	0.03109
495	0.44	0.03797
500	0.41	0.03733
505	0.4	0.03652
510	0.43	0.03732

## Sheet: Fig. 3f
Time (days)	VSS/SS	ARR (g N g VSS-1 day-1)
1	0.77	0.39353 (invalid value)
5	0.76	0.03435
10	0.76	0.03499
15	0.77	0.03117
20	0.75	0.03212
25	0.74	0.02854
30	0.73	0.02773
35	0.71	0.03224
40	0.71	0.0216
45	0.73	0.02008
50	0.72	0.01503
55	0.73	0.01259
60	0.7	0.01685
65	0.71	0.01395
70	0.71	0.00819
75	0.73	0.01039
80	0.73	0.01015
85	0.7	0.01016
90	0.7	0.01004
95	0.68	0.01126
100	0.67	0.01059
105	0.71	0.00734
110	0.7	0.00872
115	0.66	0.00915
120	0.67	0.00998
125	0.65	0.01233
130	0.64	0.01254
135	0.65	0.00847
140	0.63	0.00965
145	0.62	0.00783
150	0.6	0.01058
155	0.6	0.00873
160	0.57	0.00883
165	0.58	0.00901
170	0.56	0.00927
175	0.57	0.01008
180	0.56	0.01098
185	0.55	0.01021
190	0.56	0.01037
195	0.57	0.00982
200	0.55	0.0109
205	0.52	0.00911
210	0.54	0.00826
215	0.49	0.01148
220	0.48	0.01085
225	0.49	0.01148
230	0.46	0.01285
235	0.48	0.01066
240	0.51	0.01097
245	0.45	0.01214
250	0.47	0.01082
255	0.42	0.01294
260	0.41	0.0094
265	0.43	0.00922
270	0.41	0.01194
275	0.46	0.00921
280	0.43	0.00857
285	0.4	0.01135
290	0.45	0.01052
295	0.47	0.00976
300	0.43	0.01085
305	0.45	0.00996
310	0.39	0.01015
315	0.47	0.00936
320	0.47	0.00868
325	0.44	0.01028
330	0.44	0.00682
335	0.42	0.01033
340	0.43	0.01111
345	0.42	0.00897
350	0.38	0.00892
355	0.45	0.00823
360	0.43	0.01042
365	0.42	0.01096
370	0.41	0.01027
375	0.42	0.01094
380	0.43	0.01085
385	0.41	0.0117
390	0.45	0.01097
395	0.39	0.01215
400	0.39	0.00985
405	0.41	0.00898
410	0.43	0.0112
415	0.4	0.00956
420	0.46	0.00643
425	0.43	0.00824
430	0.44	0.00891
435	0.43	0.012
440	0.45	0.01047
445	0.46	0.00842
450	0.45	0.00902
455	0.41	0.00841
460	0.41	0.01119
465	0.45	0.01008
470	0.44	0.00766
475	0.43	0.00702
480	0.45	0.00845
485	0.42	0.01003
490	0.42	0.00886
495	0.44	0.01105
500	0.41	0.01088
505	0.4	0.01038
510	0.43	0.01069

## Sheet: Fig. 3g
Time (days)	VSS/SS	ARR (g N g VSS-1 day-1)
1	0.72	0.3892 (invalid value)
5	0.74	0.03675
10	0.71	0.04241
15	0.72	0.04064
20	0.72	0.04681
25	0.71	0.04073
30	0.73	0.03834
35	0.71	0.04867
40	0.69	0.04058
45	0.67	0.04599
50	0.69	0.03649
55	0.71	0.03454
60	0.72	0.04806
65	0.71	0.04558
70	0.69	0.03127
75	0.68	0.04367
80	0.69	0.04422
85	0.71	0.0454
90	0.69	0.04552
95	0.7	0.0494
100	0.73	0.04242
105	0.68	0.03408
110	0.68	0.04033
115	0.7	0.03949
120	0.69	0.04524
125	0.72	0.05161
130	0.74	0.04789
135	0.72	0.03714
140	0.72	0.0439
145	0.74	0.03394
150	0.69	0.04899
155	0.71	0.04129
160	0.73	0.0401
165	0.69	0.04324
170	0.66	0.04584
175	0.72	0.04658
180	0.71	0.04893
185	0.67	0.04968
190	0.69	0.05059
195	0.71	0.05133
200	0.74	0.04903
205	0.72	0.04329
210	0.67	0.0416
215	0.66	0.05421
220	0.69	0.04879
225	0.73	0.04776
230	0.71	0.05247
235	0.68	0.04603
240	0.69	0.05197
245	0.66	0.05507
250	0.69	0.04949
255	0.69	0.05396
260	0.71	0.03857
265	0.7	0.03982
270	0.69	0.04462
275	0.71	0.03955
280	0.69	0.03489
285	0.66	0.0441
290	0.7	0.04586
295	0.67	0.04448
300	0.73	0.04358
305	0.7	0.04625
310	0.69	0.0374
315	0.72	0.03968
320	0.67	0.04025
325	0.73	0.0428
330	0.74	0.02746
335	0.69	0.0415
340	0.7	0.04744
345	0.72	0.03643
350	0.73	0.03072
355	0.69	0.03554
360	0.69	0.04559
365	0.69	0.04642
370	0.73	0.03955
375	0.66	0.05035
380	0.7	0.04742
385	0.72	0.04592
390	0.74	0.04732
395	0.71	0.04803
400	0.69	0.03826
405	0.68	0.03677
410	0.69	0.04959
415	0.73	0.03581
420	0.71	0.02962
425	0.73	0.03404
430	0.67	0.03961
435	0.66	0.0524
440	0.72	0.04657
445	0.72	0.03642
450	0.69	0.04128
455	0.67	0.03685
460	0.72	0.045
465	0.66	0.04536
470	0.7	0.03467
475	0.73	0.02863
480	0.65	0.03971
485	0.71	0.04149
490	0.71	0.03761
495	0.69	0.05063
500	0.73	0.04366
505	0.71	0.04223
510	0.69	0.04695

## Sheet: Fig. 3h
Time (days)	VSS/SS	ARR (g N g VSS-1 day-1)
1	0.81	0.75398 (invalid value)
5	0.8	0.04432
10	0.81	0.0443
15	0.81	0.0406
20	0.78	0.04175
25	0.8	0.03664
30	0.81	0.03562
35	0.77	0.0393
40	0.78	0.03229
45	0.77	0.0375
50	0.79	0.02888
55	0.81	0.02669
60	0.8	0.03903
65	0.8	0.038
70	0.81	0.0237
75	0.77	0.0368
80	0.79	0.03681
85	0.79	0.03393
90	0.8	0.03653
95	0.78	0.03853
100	0.77	0.03641
105	0.81	0.02653
110	0.8	0.03234
115	0.78	0.03249
120	0.77	0.03441
125	0.78	0.0433
130	0.76	0.04397
135	0.75	0.03173
140	0.78	0.03351
145	0.75	0.02788
150	0.74	0.03642
155	0.73	0.03189
160	0.73	0.03068
165	0.74	0.03066
170	0.72	0.03244
175	0.69	0.03567
180	0.68	0.03793
185	0.68	0.03405
190	0.65	0.03555
195	0.67	0.03815
200	0.64	0.0385
205	0.63	0.03161
210	0.64	0.02838
215	0.63	0.03584
220	0.64	0.03073
225	0.61	0.03373
230	0.58	0.03117
235	0.59	0.02725
240	0.6	0.02839
245	0.58	0.02797
250	0.59	0.0257
255	0.56	0.03107
260	0.58	0.02094
265	0.57	0.0222
270	0.54	0.02848
275	0.54	0.02221
280	0.55	0.01793
285	0.53	0.02422
290	0.54	0.02315
295	0.55	0.02415
300	0.53	0.02545
305	0.52	0.02397
310	0.49	0.02352
315	0.54	0.0236
320	0.57	0.02076
325	0.53	0.02372
330	0.54	0.01524
335	0.52	0.02285
340	0.53	0.02509
345	0.52	0.02014
350	0.48	0.01943
355	0.53	0.01913
360	0.53	0.02359
365	0.52	0.02459
370	0.51	0.02288
375	0.52	0.02632
380	0.53	0.026
385	0.51	0.02762
390	0.55	0.02639
395	0.49	0.02876
400	0.49	0.0234
405	0.51	0.02109
410	0.53	0.02741
415	0.52	0.0223
420	0.53	0.01646
425	0.53	0.02007
430	0.52	0.02278
435	0.53	0.02919
440	0.51	0.02768
445	0.53	0.02171
450	0.54	0.02246
455	0.51	0.01978
460	0.51	0.02654
465	0.55	0.02462
470	0.54	0.01875
475	0.53	0.01657
480	0.55	0.02059
485	0.52	0.02378
490	0.52	0.02145
495	0.53	0.02722
500	0.51	0.02585
505	0.51	0.02457
510	0.52	0.0265

[truncated: 18 more sheets: Fig. 4a, Fig. 4b, Fig. 5a, Fig. 5b, Fig. 5c, Fig. 5d, Supplementary Fig. 2a, Supplementary Fig. 2b, Supplementary Fig. 3a, Supplementary Fig. 3b, Supplementary Fig. 3c, Supplementary Fig. 4, Supplementary Fig. 9a, Supplementary Fig. 9b, Supplementary Fig. 9c, Supplementary Fig. 9d, Supplementary Fig. 10, Supplementary Fig. 11]
